# Supplementary material for: Transcription factor PagLBD21 functions as a repressor of secondary xylem development in Populus
Source: For Res (Fayettev). 2022 Dec 21;2:19. doi: 10.48130/FR-2022-0019 (PMC11524276; doi:10.48130/FR-2022-0019)
Supplement: Supplementary file 1 — Supplementary data to this article can be found online. [file FR-2022-0019-S1.zip]

Archive with 8 entries (8 files):
- 10.48130_FR-2022-0019-Suppl-TableS1.pdf
- 10.48130_FR-2022-0019-Suppl-TableS2.pdf
- 10.48130_FR-2022-0019-Suppl-TableS3.pdf
- 10.48130_FR-2022-0019-Suppl-TableS4.pdf
- 10.48130_FR-2022-0019-Suppl-TableS5.pdf
- 10.48130_FR-2022-0019-Suppl-TableS6.pdf
- 10.48130_FR-2022-0019-Suppl-TableS7.pdf
- 10.48130_FR-2022-0019-Suppl-FigureS1.pdf
